# Supplementary material for: Factors that promote and sustain the use of traditional, complementary and integrative medicine services at LEKMA hospital, Ghana, 2017: an observational study
Source: BMC Complement Med Ther. 2021 Jan 6;21:14. doi: 10.1186/s12906-020-03185-y (PMC7788857; doi:10.1186/s12906-020-03185-y)
Supplement: Supplementary file 1 — Additional file 1. Dataset for journal revised. Responses of patients assessing TCIM services in the facility. [file 12906_2020_3185_MOESM1_ESM.zip]

Archive with 1 entries (1 files):
- Dataset for journal.xlsx
