# Supplementary material for: Factors that promote and sustain the use of traditional, complementary and integrative medicine services at LEKMA hospital, Ghana, 2017: an observational study
Source: BMC Complement Med Ther. 2021 Jan 6;21:14. doi: 10.1186/s12906-020-03185-y (PMC7788857; doi:10.1186/s12906-020-03185-y)
Supplement: Supplementary file 1 — Additional file 1. Dataset for journal revised. Responses of patients assessing TCIM services in the facility. [file 12906_2020_3185_MOESM1_ESM.zip › Dataset for journal.xlsx]

## Sheet: Sheet1
id	age	sex	education	religion	occupation	martial status	ethnicity	more knowledge in CAM_use	more potent_orthodox	can be dangerous	last resort	sum of general belief	Column15	location influences decision	more people_HF location	visible directional signs	location of cam composite	Grade	more effective	decicide bf coming	recommend_ friends_ family	Composite perceived effectiveness	grade effectiveness	medication readily available	waiting time	cost_cheaper	included in NHIS	cam service _easier	Availability of CAM sum	Grade of CAM availability	Column1	Column2
1	47	2	3	1	2	1	2	5	5	5	5	20	SA	5	5	5	15	SA	3	5	5	13	SA	3	2	2	5	1	13	D	109	#N/A
2	18	2	3	1	4	2	4	3	5	1	5	14	A	5	5	3	13	SA	5	2	5	12	A	5	2	5	5	5	22	A	100	#N/A
3	70	2	1	1	4	2	1	3	5	4	5	17	A	5	5	5	15	SA	5	5	5	15	SA	5	2	1	5	5	18	N	112	#N/A
4	69	1	4	1	4	1	1	5	3	5	2	15	A	5	5	4	14	SA	4	5	5	14	SA	5	5	5	5	5	25	SA	111	#N/A
5	45	2	4	1	1	2	2	3	3	3	3	12	N	4	4	4	12	A	3	4	4	11	A	4	3	4	4	3	18	N	88	#N/A
6	32	1	1	2	2	2	3	5	4	5	1	15	A	1	5	3	9	N	5	5	5	15	SA	3	5	5	5	5	23	A	101	#N/A
7	70	1	4	1	3	1	3	5	4	3	2	14	A	4	3	2	9	N	4	4	5	13	SA	4	4	3	5	4	20	A	92	#N/A
8	78	1	3	1	3	1	3	3	5	3	4	15	A	4	2	4	10	N	2		2	4	SD	1	1	3	1	3	9	SD	67	H
10	62	2	3	1	4	2	1	5	5	5	5	20	SA	5	5	5	15	SA	3	5	3	11	A	5	3	5	5	5	23	A	115	#N/A
11	36	1	3	1	2	2	3	5	5	5	5	20	SA	5	5	2	12	A	5	2	5	12	A	3	5	3	5	5	21	A	109	#N/A
12	55	2	1	1	1	2	2	5	5	5	4	19	SA	2	5	2	9	N	5	5	5	15	SA	2	2	3	5	3	15	N	101	#N/A
13	68	2	3	1	2	2	2	5	5	5	2	17	A	5	5	2	12	A	5	2	5	12	A	3	5	3	5	3	19	N	101	#N/A
14	59	2	2	1	4	2	2	5	5	3	5	18	SA	5	5	5	15	SA	4	4	5	13	SA	4	4	2	5	3	18	N	110	#N/A
15	55	1	5	2	2	1	1	5	3	5	4	17	A	4	4	4	12	A	3	2	5	10	N	4	4	3	4	5	20	A	98	#N/A
16	52	2	2	1	4	2	1	5	3	5	5	18	SA	5	5	5	15	SA	5	4	4	13	SA	4	4	5	5	5	23	A	115	#N/A
17	60	2	2	1	2	2	1	5	4	4	4	17	A	4	4	4	12	A	4	4	4	12	A	4	4	4	5	5	22	A	104	#N/A
18	50	2	3	2	1	1	2	4	5	1	1	11	N	5	5	2	12	A	4	2	5	11	A	4	4	4	5	1	18	N	86	#N/A
19	58	2	3	1	4	2	1	5	2	5	3	15	A	5	5	5	15	SA	2	4	5	11	A	4	5	2	5	1	17	N	99	#N/A
20	75	2	1	1	4	2	1	5	5	5	4	19	SA	4	4	5	13	SA	4	4	4	12	A	4	4	4	4	4	20	A	108	#N/A
21	50	2	1	1	4	1	1	5	3	2	2	12	N	4	5	3	12	A	3	5	5	13	SA	3	3	1	5	2	14	D	88	SA
22	60	2	3	1	4	1	1	3	2	5	2	12	N	2	5	5	12	A	2	4	4	10	N	4	3	2	5	2	16	N	84	#N/A
23	55	1	4	1	3	1	2	5	5	4	2	16	A	2	2	4	8	N	4	4	4	12	A	5	4	3	4	4	20	A	92	#N/A
24	48	2	3	1	2	1	3	5	5	5	2	17	A	5	5	2	12	A	2	5	3	10	N	4	5	2	5	1	17	N	95	#N/A
25	25	1	1	4	1	3	5	5	1	2	3	11	N	5	5	3	13	SA	5	5	5	15	SA	5	5	3	5	5	23	A	101	#N/A
26	28	2	3	1	3	2	1	5	5	3	1	14	A	4	3	5	12	A	2	5	5	12	A	3	5	1	5	3	17	N	93	#N/A
27	48	2	3	1	1	1	2	5	5	5	1	16	A	5	5	5	15	SA	3	5	5	13	SA	1	3	3	5	3	15	N	103	#N/A
31	20	1	1	1	1	1	3	3	3	5	3	14	A	3	5	5	13	SA	3	5	1	9	N	3	5	3	3	3	17	N	89	#N/A
32	35	1	2	1	2	1	2	3	3	5	3	14	A	2	5	5	12	A	3	5	3	11	A	3	3	3	5	3	17	N	91	#N/A
33	22	2	3	1	1	1	2	5	5	3	5	18	SA	4	5	1	10	N	5	5	5	15	SA	5	3	1	5	5	19	N	105	#N/A
38	55	2	1	1	1	2	1	5	3	5	3	16	A	3	5	5	13	SA	4	3	2	9	N	1	5	3	5	3	17	N	93	#N/A
40	45	2	4	1	3	2	3	5	1	1	1	8	D	1		5	6	D	3	4	5	12	A	2	5	1	5	3	16	N	68	H
41	60	2	4	1	3	1	1	5	3	5	1	14	A	5	5	5	15	SA	3	4	5	12	A	2	3	3	5	5	18	N	100	#N/A
42	34	2	3	2	1	1	4	5	5	5	1	16	A	5	5	5	15	SA	5	4	5	14	SA	1	5	1	5	3	15	N	105	#N/A
30	63	2	2	1	4	2	2	5	2	5	5	17	A	5	5	5	15	SA	5	5	5	15	SA	5	4	2	5	5	21	A	115	#N/A
34	56	2	3	1	1	1	3	1	3	2	5	11	N	1	5	2	8	N	1	5	4	10	N	3	3	3	5	3	17	N	75	H
35	49	2	3	1	2	1	2	5	3	5	5	18	SA	1	2	1	4	SD	3	5	1	9	N	1	3	3	3	3	13	D	75	H
36	69	1	3	1	2	2	3	5	3	1	5	14	A	2	5	1	8	N	3	5	4	12	A	5	5	5	3	5	23	A	91	#N/A
37	42	2	3	1	1	2	4	5	5	5	5	20	SA	3	5	1	9	N	5	5	5	15	SA	5	5	5	1	5	21	A	109	#N/A
39	85	2	2	1	4	2	1	2	4	5	2	13	N	4	5	2	11	A	5	5	5	15	SA	5	5	2	5	2	19	N	97	#N/A
51	85	2	2	1	4	2	1	5	5	5	2	17	A	5	5	5	15	SA	5	5	5	15	SA	5	5	2	5	2	19	N	113	#N/A
73	54	2	3	1	4	2	1	5	5	5	5	20	SA	4	5	4	13	SA	4	5	5	14	SA	3	4	2	5	2	16	N	110	#N/A
74	60	2	3	1	4	1	1	3	5	5	5	18	SA	5	5	5	15	SA	5	5	5	15	SA	3	5	5	5	2	20	A	116	#N/A
75	55	1	3	2	2	1	4	5	5	5	5	20	SA	5	5	4	14	SA	5	5	5	15	SA	5	5	5	5	5	25	SA	123	#N/A
76	57	1	4	1	3	1	1	5	5	5	2	17	A	5	5	5	15	SA	4	5	5	14	SA	3	4	2	5	5	19	N	111	#N/A
78	57	2	4	1	3	1	2	2	3	5	3	13	N	3	5	3	11	A	3	5	3	11	A	5	4	3	5	5	22	A	92	#N/A
79	66	2	1	3	4	1	1	4	5	5	5	19	SA	5	5	2	12	A	5	5	5	15	SA	5	4	2	5	2	18	N	110	#N/A
80	72	2	3	1	4	2	1	5	5	5	2	17	A	5	5	4	14	SA	5	5	5	15	SA	5	4	2	5	5	21	A	113	#N/A
81	63	1	3	2	4	1	4	5	5	5	3	18	SA	5	5	3	13	SA	4	5	5	14	SA	4	4	4	5	5	22	A	112	#N/A
82	49	2	3	1	1	1	2	5	5	5	5	20	SA	5	5	4	14	SA	4	5	5	14	SA	5	4	2	5	5	21	A	117	#N/A
83	72	2	1	1	1	2	1	3	5	5	4	17	A	5	5	2	12	A	5	5	5	15	SA	5	5	4	5	2	21	A	109	#N/A
84	50	2	3	2	2	2	1	5	5	5	4	19	SA	5	5	4	14	SA	4	5	5	14	SA	5	5	2	5	2	19	N	113	#N/A
85	36	1	4	1	3	1	3	5	3	2	2	12	N	5	5	2	12	A	3	5	5	13	SA	5	5	2	5	5	22	A	96	#N/A
86	72	2	3	1	4	2	1	5	5	5	5	20	SA	5	5	4	14	SA	4	5	5	14	SA	5	5	2	5	2	19	N	115	#N/A
89	59	1	3	4	4	1	3	5	5	5	5	20	SA	5	5	4	14	SA	4	5	5	14	SA	5	5	2	5	2	19	N	115	#N/A
99	49	2	4	1	3	1	2	4	4	4	5	17	A	4	4	4	12	A	3	2	4	9	N	3	4	3	5	4	19	N	95	#N/A
								244	225	231	188			224	252	200			211	238	244			208	222	160	257	194
